# Supplementary material for: Host-defense piscidin peptides as antibiotic adjuvants against Clostridioides difficile
Source: PLoS One. 2024 Jan 22;19(1):e0295627. doi: 10.1371/journal.pone.0295627 (PMC10802969; doi:10.1371/journal.pone.0295627)
Supplement: S1 File — (CSV) [file pone.0295627.s001.csv]

	n.t.	n.t.	n.t.	n.t.	n.t.	n.t.	n.t.	n.t.	n.t.	n.t.	n.t.	n.t.	n.t.	n.t.	n.t.	n.t.	n.t.	n.t.	2 μM p1	2 μM p1	2 μM p1	2 μM p1	2 μM p1	2 μM p1	2 μM p1	2 μM p1	2 μM p1	2 μM p1	2 μM p1	2 μM p1	2 μM p1	2 μM p1	2 μM p1	2 μM p1	2 μM p1	2 μM p1	2 μM p1Cu	2 μM p1Cu	2 μM p1Cu	2 μM p1Cu	2 μM p1Cu	2 μM p1Cu	2 μM p1Cu	2 μM p1Cu	2 μM p1Cu	2 μM p1Cu	2 μM p1Cu	2 μM p1Cu	2 μM p1Cu
0	0.46675	0.33175	0.34775	0.06316667	0.5801666	0.6461667	0.35075	0.46675	0.35775	0.6674167	0.5654167	0.5334167	0.39050	0.36750	0.44250	0.29250	0.18050	0.18350	0.5871667	0.7221667	0.5211667																0.408750	0.453750	0.392750
0.0625	0.44575	0.46475	0.56675	0.5411667	0.4771667	0.5441667	0.37675	0.43875	0.40675	0.6304167	0.5904167	0.4774167	0.30950	0.34150	0.37150	0.28550	0.20050	0.36450	0.6531667	0.6891667	0.6721666																-0.006250	-0.008250	-0.000250
0.125	0.36375	0.46575	0.50775	0.4591667	0.4491667	0.4811667	0.37675	0.40575	0.37375	0.5854167	0.5474167	0.5404167	0.27450	0.31950	0.37650	0.25650	0.16950	0.28250	0.6511667	0.7891667	0.6881667																-0.004250	-0.001250	0.005750
0.25	0.44775	0.50375	0.53675	0.4681667	0.4791667	0.5231667	0.36275	0.38075	0.38275	0.5884167	0.5384167	0.6614166	0.25750	0.28050	0.43150	0.16850	0.18050	0.42550	0.6491666	0.5531667	0.09716666																-0.000250	0.003750	0.402750
0.5	0.48275	0.49175	0.56875	0.5001667	0.4781667	0.5101666	0.38475	0.38975	0.37875	0.4854167	0.6304167	0.7164167	0.50150	0.44450	0.52850	0.31150	0.22850	0.26550	0.6671667	0.5651667	0.6981667																0.013750	0.002750	-0.007250
1	0.50075	0.50275	0.59275	0.5691667	0.5221667	0.5591667	0.26175	-0.00525	0.44975	0.6114166	0.7414167	0.5144167	0.46850	0.48750	0.55450	0.25450	0.14450	0.33350	0.8071667	0.07016667	0.5491667																-0.006250	0.003750	0.008750
2	0.56875	0.55775	0.55475	0.6131667	0.6241667	0.4751667	0.28675	0.00075	-0.00225	-0.02358333	0.6514167	-0.001583333	-0.10950	-0.08250	-0.05450	0.34950	0.43350	0.41050	0.003166667	0.002166667	0.005166667																0.001750	0.002750	-0.002250
[truncated: 59 more columns]
