# Supplementary material for: Host-defense piscidin peptides as antibiotic adjuvants against Clostridioides difficile
Source: PLoS One. 2024 Jan 22;19(1):e0295627. doi: 10.1371/journal.pone.0295627 (PMC10802969; doi:10.1371/journal.pone.0295627)
Supplement: S2 File — (CSV) [file pone.0295627.s002.csv]

	n.t.	n.t.	n.t.	n.t.	n.t.	n.t.	n.t.	n.t.	n.t.	n.t.	n.t.	n.t.	n.t.	n.t.	n.t.	n.t.	n.t.	n.t.	2 μM p1	2 μM p1	2 μM p1	2 μM p1	2 μM p1	2 μM p1	2 μM p1	2 μM p1	2 μM p1	2 μM p1	2 μM p1	2 μM p1	2 μM p1	2 μM p1	2 μM p1	2 μM p1	2 μM p1	2 μM p1	2 μM p1Cu	2 μM p1Cu	2 μM p1Cu	2 μM p1Cu	2 μM p1Cu	2 μM p1Cu	2 μM p1Cu	2 μM p1Cu	2 μM p1Cu	2 μM p1Cu	2 μM p1Cu	2 μM p1Cu	2 μM p1Cu
0	0.573	0.406	0.559	0.431	0.364	0.500	0.5399167	0.4099167	0.3019167	0.59775	0.52475	0.59975	-0.02885714	0.3171428	0.3911428				0.585	0.594	0.555																0.3229167	0.3929167	0.4119167
0.0625	0.638	0.475	0.475	0.462	0.461	0.501	0.4139167	0.4069167	0.2839167	0.47075	0.58175	0.60475	0.02214286	0.4101429	0.4651428				0.296	0.598	0.420																0.3019167	0.3029167	0.3029167
0.125	0.657	0.593	0.581	0.454	0.432	0.477	0.3879167	0.4329167	0.3189167	0.50275	0.77675	0.79975	0.4041429	0.3681428	0.4041429				0.288	0.011	0.612																0.2239167	0.1939167	0.3019167
0.25	0.848	0.684	0.691	0.522	0.447	0.507	0.004916667	0.4309167	0.1969167	0.48775	0.65175	0.76575	0.4251429	0.5281429	0.6651428				0.190	-0.004	0.517																0.1979167	0.2039167	0.2149167
0.5	0.446	0.661	0.735	0.367	0.335	0.356	0.4509167	0.4379167	0.2099167	0.28075	0.47675	0.63475	0.4291429	0.3811429	0.3631428				0.097	-0.005	0.022																0.1049167	0.1249167	0.2019167
1	0.411	0.449	0.788	0.392	0.444	0.462	0.3829167	0.3509167	0.3379167	0.04075	0.40775	0.49275	0.3751428	0.3621429	0.3891429				0.104	0.003	-0.001																-0.001083333	-0.005083333	0.000916667
2	0.013	0.006	0.769	0.024	-0.001	0.000	0.3329167	0.2619167	0.007916667	0.02875	0.05975	0.06675	0.3801429	0.3641429	0.3431429				0.012	0.011	0.001																0.005916667	0.009916667	0.03991667
[truncated: 59 more columns]
