# Supplementary material for: Host-defense piscidin peptides as antibiotic adjuvants against Clostridioides difficile
Source: PLoS One. 2024 Jan 22;19(1):e0295627. doi: 10.1371/journal.pone.0295627 (PMC10802969; doi:10.1371/journal.pone.0295627)
Supplement: S3 File — (CSV) [file pone.0295627.s003.csv]

	n.t.	n.t.	n.t.	n.t.	n.t.	n.t.	n.t.	n.t.	n.t.	n.t.	n.t.	n.t.	n.t.	n.t.	n.t.	n.t.	n.t.	n.t.	2 μM p1	2 μM p1	2 μM p1	2 μM p1	2 μM p1	2 μM p1	2 μM p1	2 μM p1	2 μM p1	2 μM p1	2 μM p1	2 μM p1	2 μM p1	2 μM p1	2 μM p1	2 μM p1	2 μM p1	2 μM p1	2 μM p1Cu	2 μM p1Cu	2 μM p1Cu	2 μM p1Cu	2 μM p1Cu	2 μM p1Cu	2 μM p1Cu	2 μM p1Cu	2 μM p1Cu	2 μM p1Cu	2 μM p1Cu	2 μM p1Cu	2 μM p1Cu
0	0.545	0.547	0.590	0.533	0.387	0.453	0.5939167	0.4429167	0.4339167	0.53975	0.66875	0.52875	0.3961429	0.4091429	0.4181429				0.482	0.450	0.506																0.6209167	0.4529167	0.4039167
0.00625	0.646	0.678	0.614	0.354	0.399	0.472	0.4459167	0.3839167	0.3449167	0.45575	0.61575	0.66475	0.2791429	0.2851429	0.3561428				0.399	0.621	0.398																0.3049167	0.4979167	0.2999167
0.0125	0.459	0.468	0.524	0.517	0.334	0.440	0.4379167	0.3749167	0.3229167	0.45175	0.42275	0.56075	0.3261428	0.2951429	0.3031428				0.462	0.363	0.404																-0.007083333	-0.005083333	-0.006083333
0.025	0.542	0.555	0.665	0.541	0.353	0.405	0.4659167	0.3689167	0.3109167	0.42375	0.39875	0.54675	0.3431429	0.3311428	0.2551429				0.436	0.436	0.553																0.3209167	-0.003083333	0.000916667
0.05	0.612	0.662	0.519	0.620	0.407	0.395	0.5189167	0.3659167	0.4369167	0.33175	0.29475	0.37275	0.3181429	0.2901429	0.1901429				0.007	0.052	0.002																-0.004083333	-0.0000833333	0.009916667
0.1	0.011	0.266	0.516	0.033	0.004	0.004	0.3009167	0.2099167	0.3429167	0.02075	0.06775	0.05475	0.07814286	0.3861428	0.2971429				0.002	-0.006	-0.006																-0.007083333	-0.004083333	-0.005083333
0.2	0.016	0.145	0.074	0.013	-0.001	-0.008	0.005916667	0.006916667	0.008916667	0.00375	0.00675	0.49675	-0.03785714	0.01714286	0.01514286				-0.003	0.016	0.399																0.01791667	0.01691667	0.008916667
[truncated: 59 more columns]
