# Supplementary material for: Host-defense piscidin peptides as antibiotic adjuvants against Clostridioides difficile
Source: PLoS One. 2024 Jan 22;19(1):e0295627. doi: 10.1371/journal.pone.0295627 (PMC10802969; doi:10.1371/journal.pone.0295627)
Supplement: S4 File — (CSV) [file pone.0295627.s004.csv]

	n.t.	n.t.	n.t.	n.t.	n.t.	n.t.	n.t.	n.t.	n.t.	n.t.	n.t.	n.t.	n.t.	n.t.	n.t.	n.t.	n.t.	n.t.	2 μM p1	2 μM p1	2 μM p1	2 μM p1	2 μM p1	2 μM p1	2 μM p1	2 μM p1	2 μM p1	2 μM p1	2 μM p1	2 μM p1	2 μM p1	2 μM p1	2 μM p1	2 μM p1	2 μM p1	2 μM p1	2 μM p1Cu	2 μM p1Cu	2 μM p1Cu	2 μM p1Cu	2 μM p1Cu	2 μM p1Cu	2 μM p1Cu	2 μM p1Cu	2 μM p1Cu	2 μM p1Cu	2 μM p1Cu	2 μM p1Cu	2 μM p1Cu
0	0.39675	0.41075	0.65275	0.6891667	0.5341667	0.6071666	0.58275	0.29475	0.29075	0.3984167	0.1074167	0.3154167							0.4931667	0.5371667	0.4191667																0.427750	0.393750	0.296750
1	0.61475	0.51375	0.65275	0.6891667	0.5971667	0.5301667	0.43775	0.40575	0.41275	0.4994167	0.4554167	0.4544167							0.4581667	0.4731667	0.4261667																0.311750	0.596750	0.296750
2	0.58575	0.63575	0.48175	0.5121667	0.5611666	0.4831667	0.39775	0.38975	0.36475	0.5174167	0.3874167	0.4444167							0.3771667	0.6441666	0.4011667																0.510750	0.521750	0.211750
4	0.72675	0.52975	0.51975	0.5141667	0.6031666	0.4821667	0.40275	0.39275	0.41075	0.5754167	0.6214167	0.4534167							0.5571667	0.4481667	0.4661667																0.339750	0.417750	0.097750
8	0.67575	0.72675	0.80775	0.5101666	0.4251667	0.4671667	0.43775	0.38875	0.39175	0.4974167	0.4214167	0.4314167							0.4681667	0.4201667	0.3981667																0.410750	0.315750	0.411750
16	0.47075	0.54075	0.39875	0.5021667	0.5671667	0.4391667	0.40775	0.44175	0.38075	0.3834167	0.4224167	0.3554167							0.3341667	0.4961667	0.4821667																0.009750	0.308750	0.567750
32	0.46475	0.52775	0.39675	0.4981667	0.5221667	0.4381667	0.43075	0.45575	0.39675	0.5054167	0.5034167	0.6124167							0.5741667	0.4441667	0.4521667																0.454750	0.375750	0.427750
[truncated: 59 more columns]
