# Supplementary material for: Host-defense piscidin peptides as antibiotic adjuvants against Clostridioides difficile
Source: PLoS One. 2024 Jan 22;19(1):e0295627. doi: 10.1371/journal.pone.0295627 (PMC10802969; doi:10.1371/journal.pone.0295627)
Supplement: S5 File — (CSV) [file pone.0295627.s005.csv]

	n.t.	n.t.	n.t.	n.t.	n.t.	n.t.	n.t.	n.t.	2 µg/mL MTZ	2 µg/mL MTZ	2 µg/mL MTZ	2 µg/mL MTZ	2 µg/mL MTZ	2 µg/mL MTZ	2 µg/mL MTZ	2 µg/mL MTZ	0.1 μg/mL VAN	0.1 μg/mL VAN	0.1 μg/mL VAN	0.1 μg/mL VAN	0.1 μg/mL VAN	0.1 μg/mL VAN	0.1 μg/mL VAN	0.1 μg/mL VAN	0.05 µg/mL FDX	0.05 µg/mL FDX	0.05 µg/mL FDX	0.05 µg/mL FDX	0.05 µg/mL FDX	0.05 µg/mL FDX	0.05 µg/mL FDX	0.05 µg/mL FDX	8 µg/mL CIPRO	8 µg/mL CIPRO	8 µg/mL CIPRO	8 µg/mL CIPRO	8 µg/mL CIPRO	8 µg/mL CIPRO	8 µg/mL CIPRO	8 µg/mL CIPRO
n.t.	2750	2380	1760	2110	3660	3100	4010	4110
p1									0	0	380	80	0	0	0	0	0	0	0	0	290	390	460	270	0	0	0	0	390	790	840	680	0	0	0	0	960	3840	1810	1940
p1-Cu2+									0	60	0	0	0	0	0	0	20	0	0	0	1120	840	670	890	0	0	0	0	0	0	770	0	0	0	0	0	2910	3140	2990	2110
p3									40	30	0	0	0	0	0	0	0	0	0	0	850	600	630	4090	510	0	50	0	240	270	190	230	0	700	0	0	3790	3770	3630	3910
p3-Cu2+									40	30	0	0	0	0	0	0	0	0	0	0	1300	1250	1180	1040	1030	810	60	0	760	670	750	630	0	0	2160	2280	3010	2710	0	0
