# Supplementary material for: Host-defense piscidin peptides as antibiotic adjuvants against Clostridioides difficile
Source: PLoS One. 2024 Jan 22;19(1):e0295627. doi: 10.1371/journal.pone.0295627 (PMC10802969; doi:10.1371/journal.pone.0295627)
Supplement: S6 File — (CSV) [file pone.0295627.s006.csv]

	n.t.	n.t.	n.t.	n.t.	n.t.	n.t.	n.t.	n.t.	n.t.	p1	p1	p1	p1	p1	p1	p1	p1	p1	p1Cu	p1Cu	p1Cu	p1Cu	p1Cu	p1Cu	p1Cu	p1Cu	p1Cu	p3	p3	p3	p3	p3	p3	p3	p3	p3	p3Cu	p3Cu	p3Cu	p3Cu	p3Cu	p3Cu	p3Cu	p3Cu	p3Cu
1X MIC	8480	7520	8960	8480	7520	8960	8800	10400	9400	10100	12400	9560	8440	7400	9040				8000	8080	8240	10200	8880	8960	8120	8160	8200	8760	8840	10100	7960	8080	8480				9800	9920	10200	7960	7120	7880	9760	10000	10100
2X MIC	9880	9160	10400	9000	8440	9200				9320	11000	9200	8240	10000	9120				9760	11000	9880	8120	8840	10700				8120	7200	9000	8280	10200	11400				8720	7240	9560	8000	9000	9760
