# Supplementary material for: Host-defense piscidin peptides as antibiotic adjuvants against Clostridioides difficile
Source: PLoS One. 2024 Jan 22;19(1):e0295627. doi: 10.1371/journal.pone.0295627 (PMC10802969; doi:10.1371/journal.pone.0295627)
Supplement: S7 File — (CSV) [file pone.0295627.s007.csv]

P/L	p1	p1	p1	p1-Cu	p1-Cu	p1-Cu	p3	p3	p3	p3-Cu	p3-Cu	p3-Cu
0.001284	0.009044	0.006350	0.005490	0.002045	0.003562	0.002425				0.013247	0.012807	0.015125
0.002568	0.017165	0.014295	0.017809	0.019764	0.024070	0.026279	0.022235	0.018755	0.012918	0.012168	0.018908	0.020198
0.005136	0.043053	0.032407	0.032859	0.082844	0.079984	0.087486	0.027795	0.022632	0.017939	0.038518	0.040199	0.028454
0.010271	0.074131	0.069029	0.061185	0.202354	0.218404	0.226699	0.046195	0.035983	0.030244	0.076757	0.078808	0.083802
0.020543	0.153448	0.149705	0.154146	0.505517	0.441347	0.515217	0.069333	0.069901	0.049481	0.218068	0.223094	0.214447
0.041086	0.352640	0.344535	0.324647	0.861338	0.835020	0.840305	0.213572	0.175262	0.178857	0.446912	0.461572	0.439058
0.082171	0.783886	0.744794	0.734420	0.906239	0.889296	0.934283	0.491434	0.520613	0.407016	0.584978	0.624623	0.579596
0.164343	1.022999	0.992612	0.957731	0.959833	0.967137	1.005076	0.774126	0.680761	0.644760	0.765310	0.851588	0.937320
0.328685							0.943319	0.845030	0.833537
